# Supplementary material for: Somatic Mutation Profiling in the Liquid Biopsy and Clinical Analysis of Hereditary and Familial Pancreatic Cancer Cases Reveals KRAS Negativity and a Longer Overall Survival
Source: Cancers (Basel). 2021 Mar 31;13(7):1612. doi: 10.3390/cancers13071612 (PMC8038004; doi:10.3390/cancers13071612)
Supplement: Supplementary file 1 [file cancers-13-01612-s001.zip]

Archive with 2 entries (2 files):
- Supplementary Table S1.xlsx
- cancers-1161334 Supplementary Materials.docx
