# Supplementary material for: Somatic Mutation Profiling in the Liquid Biopsy and Clinical Analysis of Hereditary and Familial Pancreatic Cancer Cases Reveals KRAS Negativity and a Longer Overall Survival
Source: Cancers (Basel). 2021 Mar 31;13(7):1612. doi: 10.3390/cancers13071612 (PMC8038004; doi:10.3390/cancers13071612)
Supplement: Supplementary file 1 [file cancers-13-01612-s001.zip › Supplementary Table S1.xlsx]

## Sheet: PDAC cases
Code patient	Sporadic or H/FPC	Gender	Age at Diagnosis	Stage	1st Line adjuvant therapy	BEAMing KRAS	TruSight sequencing analysis
C-01	Sporadic	Male	74	Advanced locally	Gemcitabine-NabPaclitaxel	md	KRAS: p.(Gly12Asp) & TP53: p.(Gly266Val)
C-02	Sporadic	Female	83	Advanced locally	Gemcitabine Monotherapy	md	KRAS: p.(Gly12Asp) & TP53: p.(Gly244Ser) & AKT: p.(Arg23Trp) & ERBB2: p.(Gly732Asp)
C-03	Sporadic	Male	88	Metastatic	Gemcitabine Monotherapy	md	TP53: p.(Pro177Arg) & ERBB2: p.(Pro1130His)
C-04	Sporadic	Female	78	Resectable	Gemcitabine Monotherapy
C-05	Sporadic	Male	79	Metastatic	Gemcitabine Monotherapy	nmd
C-06	H/FPC	Male	49	Advanced locally	FOLFIRINOX	nmd	TP53: p.(His214Tyr)
C-07	Sporadic	Female	79	Metastatic	Gemcitabine Monotherapy	md
C-08	Sporadic	Female	83	Advanced locally	Gemcitabine Monotherapy	md
C-09	Sporadic	Female	71	Metastatic	Gemcitabine-NabPaclitaxel	md
C-10	Sporadic	Male	69	Metastatic	Gemcitabine-NabPaclitaxel	md
C-11	Sporadic	Male	67	Advanced locally	Gemcitabine-NabPaclitaxel
C-12	Sporadic	Male	74	Advanced locally	Gemcitabine-NabPaclitaxel
C-13	Sporadic	Male	90	Advanced locally	NO Chemotherapy only palliative drugs
C-14	H/FPC	Female	75	Advanced locally	Gemcitabine Monotherapy	nmd	TP53 p.(Ser215Ile) & PDGFRA p.(Ala840Val) & KIT p.(Tyr545Phe)
C-15	Sporadic	Male	79	Metastatic	Gemcitabine Monotherapy
C-16	H/FPC	Female	73	Metastatic	Gemcitabine-NabPaclitaxel	md	KRAS: p.(Gly12Asp)
C-17	Sporadic	Male	62	Metastatic	Gemcitabine-NabPaclitaxel
C-18	Sporadic	Male	83	Advanced locally	Gemcitabine Monotherapy
C-19	Sporadic	Male	56	Advanced locally	Gemcitabine-NabPaclitaxel
C-20	Sporadic	Female	65	Metastatic	Gemcitabine Monotherapy
C-21	Sporadic	Male	81	Metastatic	NO Chemotherapy only palliative drugs
C-22	Sporadic	Male	77	Metastatic	Gemcitabine-NabPaclitaxel
C-23	Sporadic	Male	79	Advanced locally	Gemcitabine-NabPaclitaxel
C-24	Sporadic	Female	72	Resectable	Gemcitabine-NabPaclitaxel
C-25	Sporadic	Male	44	Metastatic	FOLFIRINOX
C-26	H/FPC	Male	80	Resectable	Gemcitabine-Capecitabine
C-27	Sporadic	Male	65	Metastatic	Gemcitabine-NabPaclitaxel
C-28	Sporadic	Male	66	Advanced locally	Clinical Trial
C-29	Sporadic	Male	79	Advanced locally	Gemcitabine-NabPaclitaxel
C-30	Sporadic	Male	66	Resectable	Gemcitabine-Capecitabine	nmd
C-31	Sporadic	Male	77	Advanced locally	Clinical Trial
C-32	Sporadic	Male	65	Metastatic	Clinical Trial
C-33	H/FPC	Female	84	Resectable	Gemcitabine-Capecitabine
C-34	Sporadic	Female	59	Advanced locally	FOLFIRINOX	nmd	PDGFRA p.(Ala820Val) & TP53 p.(Pro223Ser)
C-35	Sporadic	Female	57	Resectable	Gemcitabine Monotherapy	nmd	NEG
C-36	Sporadic	Female	76	Metastatic	Gemcitabine-NabPaclitaxel
C-37	Sporadic	Male	73	Advanced locally	Gemcitabine-NabPaclitaxel
C-38	Sporadic	Male	64	Resectable	NO Chemotherapy only palliative drugs
C-39	Sporadic	Female	74	Resectable	Gemcitabine Monotherapy
C-40	Sporadic	Male	71	Resectable	Gemcitabine Monotherapy
C-41	H/FPC	Female	76	Resectable	Gemcitabine-Capecitabine	nmd
C-42	Sporadic	Female	79	Advanced locally	NO Chemotherapy only palliative drugs
C-43	Sporadic	Female	78	Resectable	Gemcitabine-Capecitabine
C-44	Sporadic	Male	69	Resectable	Gemcitabine-Capecitabine
C-45	Sporadic	Male	73	Resectable	NO Chemotherapy only palliative drugs
C-46	Sporadic	Female	76	Resectable	Gemcitabine-Capecitabine
C-47	Sporadic	Female	56	Advanced locally	Gemcitabine-Capecitabine
C-48	Sporadic	Male	71	Advanced locally	Gemcitabine-NabPaclitaxel
C-49	Sporadic	Male	74	Metastatic	Gemcitabine Monotherapy	md
C-50	Sporadic	Male	69	Resectable	Gemcitabine Monotherapy
C-51	Sporadic	Female	75	Resectable	Gemcitabine-Capecitabine
C-52	Sporadic	Female	72	Advanced locally	Gemcitabine-NabPaclitaxel
C-53	Sporadic	Male	70	Metastatic	Gemcitabine-NabPaclitaxel
C-54	Sporadic	Female	80	Advanced locally	NO Chemotherapy only palliative drugs	md
C-55	Sporadic	Female	74	Metastatic	FOLFIRINOX
C-56	Sporadic	Male	63	Resectable	Gemcitabine-NabPaclitaxel
C-57	Sporadic	Female	65	Resectable	Gemcitabine-NabPaclitaxel
C-58	Sporadic	Female	80	Metastatic	Not Available
C-59	Sporadic	Female	79	Metastatic	Gemcitabine-NabPaclitaxel
C-60	Sporadic	Male	82	Advanced locally	NO Chemotherapy only palliative drugs	md
C-61	Sporadic	Male	40	Metastatic	Clinical Trial
C-62	H/FPC	Female	65	Resectable	Gemcitabine-Capecitabine
C-63	Sporadic	Male	56	Advanced locally	Gemcitabine-NabPaclitaxel
C-64	Sporadic	Male	64	Advanced locally	Gemcitabine-NabPaclitaxel
C-65	H/FPC	Male	75	Advanced locally	Gemcitabine-NabPaclitaxel
C-66	Sporadic	Female	69	Resectable	Gemcitabine-Capecitabine
C-67	Sporadic	Female	75	Advanced locally	Gemcitabine-NabPaclitaxel
C-68	Sporadic	Male	73	Advanced locally	Gemcitabine-NabPaclitaxel
C-69	Sporadic	Female	86	Advanced locally	NO Chemotherapy only palliative drugs
C-70	Sporadic	Female	69	Advanced locally	FOLFIRINOX
C-71	Sporadic	Male	56	Metastatic	Gemcitabine-NabPaclitaxel
C-72	Sporadic	Male	73	Resectable	Gemcitabine-Capecitabine
C-73	Sporadic	Male	62	Advanced locally	FOLFIRINOX
C-74	Sporadic	Male	60	Advanced locally	FOLFIRINOX
C-75	Sporadic	Male	31	Metastatic	Clinical Trial
C-76	Sporadic	Female	75	Advanced locally	Gemcitabine-NabPaclitaxel
C-77	Sporadic	Female	70	Advanced locally	Gemcitabine-NabPaclitaxel
C-78	Sporadic	Male	82	Metastatic	NO Chemotherapy only palliative drugs
C-79	Sporadic	Male	49	Metastatic	FOLFIRINOX
C-80	Sporadic	Female	66	Metastatic	FOLFIRINOX
C-81	Sporadic	Male	65	Metastatic	Other
C-82	Sporadic	Male	54	Metastatic	Gemcitabine-NabPaclitaxel
C-83	H/FPC	Female	75	Advanced locally	Gemcitabine-NabPaclitaxel
C-84	Sporadic	Female	69	Metastatic	Gemcitabine-NabPaclitaxel
C-85	Sporadic	Male	52	Advanced locally	FOLFIRINOX
C-86	Sporadic	Male	68	Advanced locally	FOLFIRINOX
C-87	Sporadic	Male	69	Advanced locally	FOLFIRINOX
C-88	Sporadic	Female	54	Metastatic	FOLFIRINOX
C-89	Sporadic	Female	78	Metastatic	Other
C-90	Sporadic	Male	63	Resectable	Not Available
C-91	Sporadic	Male	56	Resectable	NO Chemotherapy only palliative drugs
C-92	Sporadic	Female	65	Advanced locally	Other
C-93	Sporadic	Female	64	Metastatic	FOLFIRINOX
C-94	Sporadic	Female	74	Advanced locally	Gemcitabine Monotherapy
C-95	Sporadic	Male	66	Metastatic	Clinical Trial	md	KRAS p.(Gly12Asp) & TP53 p.(Gly266Val)
C-96	Sporadic	Male	70	Resectable	Gemcitabine Monotherapy
C-97	Sporadic	Female	72	Advanced locally	Gemcitabine Monotherapy	nmd
C-98	Sporadic	Female	64	Metastatic	NO Chemotherapy only palliative drugs	md
C-99	Sporadic	Female	46	Metastatic	Gemcitabine Monotherapy	md
C-100	Sporadic	Female	82	Metastatic	Clinical Trial	md
C-101	Sporadic	Male	63	Resectable	Gemcitabine-NabPaclitaxel
C-102	Sporadic	Female	79	Metastatic	Gemcitabine Monotherapy	nmd	PIK3CA: p.(Ala995Asp) & KIT: p.(Pro832Ser) & BRAF: p.(His585Tyr) & ERBB2: p.(Pro761Thr)
C-103	Sporadic	Female	65	Metastatic	Gemcitabine-NabPaclitaxel
C-104	Sporadic	Female	63	Advanced locally	FOLFIRINOX
C-105	Sporadic	Female	81	Advanced locally	Gemcitabine-NabPaclitaxel	nmd
C-106	Sporadic	Female	65	Resectable	Gemcitabine Monotherapy	md
C-107	Sporadic	Male	66	Metastatic	Gemcitabine Monotherapy	md
C-108	Sporadic	Male	57	Advanced locally	Not Available
C-109	Sporadic	Female	76	Resectable	Not Available
C-110	Sporadic	Female	69	Metastatic	Clinical Trial
C-111	Sporadic	Female	73	Metastatic	Not Available
C-112	H/FPC	Male	74	Metastatic	NO Chemotherapy only palliative drugs	md	KRAS: p.(Gly12Arg) & TP53: p.(His193Arg)
C-113	H/FPC	Male	42	Metastatic	NO Chemotherapy only palliative drugs	nmd	Tp53: p.(His214Tyr)
C-114	H/FPC	Female	47	Metastatic	Gemcitabine Monotherapy	nmd	ERBB2: p.(Ala710Val)
C-115	H/FPC	Male	67	Resectable	Gemcitabine Monotherapy	nmd
C-116	H/FPC	Female	45	Advanced locally	Clinical Trial	nmd	PDGFRA: p.(Ala840Thr) & AKT: p.(Thr34Asn) & TP53:p.(Pro250His)
C-117	H/FPC	Male	47	Resectable	Clinical Trial	nmd
C-118	H/FPC	Male	73	Resectable	Gemcitabine Monotherapy	nmd
C-119	H/FPC	Male	72	Metastatic	Gemcitabine Monotherapy	nmd	TP53: p.(Glu171Gly) & AKT: p.(Thr34Asn)
C-120	H/FPC	Female	68	Not available data	Not Available	nmd
C-121	H/FPC	Female	68	Metastatic	Clinical Trial	nmd
C-122	H/FPC	Female	55	Not available data	Not Available	nmd
C-123	H/FPC	Male	30	Advanced locally	Not Available	nmd	NEG
C-124	H/FPC	Male	49	Advanced locally	Gemcitabine Monotherapy	md
C-125	H/FPC	Female	53	Metastatic	Not Available	nmd
C-126	H/FPC	Female	47	Advanced locally	Gemcitabine Monotherapy	nmd	AKT: p.(Lys39Asn) & TP53: p.(Pro250His) & ERBB2: p.(Arg849Gln)
C-127	H/FPC	Male	73	Metastatic	Not Available	nmd	ERBB2: p.(Cys560Phe) & AKT: p.(Thr34Asn) & TP53: p.(Pro250His)
C-128	H/FPC	Female	78	Resectable	Other	nmd
C-129	H/FPC	Male	33	Metastatic	Not Available	nmd	NEG
C-130	H/FPC	Female	81	Resectable	Other	nmd
C-131	H/FPC	Female	67	Not available data	Not Available	nmd	NEG
C-132	H/FPC	Female	61	Advanced locally	FOLFIRINOX	nmd	NEG
C-133	H/FPC	Female	42	Metastatic	Gemcitabine-NabPaclitaxel	nmd
C-134	H/FPC	Male	67	Resectable	Not Available		ERBB2:p.(Leu715Arg) & AKT:p.(Pro24Ser)
C-135	H/FPC	Male	60	Metastatic	Not Available
C-136	H/FPC	Female	73	Metastatic	Gemcitabine-NabPaclitaxel	nmd
C-137	H/FPC	Female	69	Advanced locally	Gemcitabine-NabPaclitaxel
C-138	H/FPC	Female	29	Resectable	Gemcitabine-NabPaclitaxel
C-139	H/FPC	Female	52	Not available data	Not Available	nmd	TP53:p.(His214Tyr) & ERBB2:p.(Tyr735Cys)
C-140	H/FPC	Female	66	Not available data	Not Available	md	KRAS:p.(Gly12Asp) & TP53:p.(Tyr220Cys) & ERBB2:p.(Asn850Ser)
C-141	H/FPC	Female	65	Advanced locally	Gemcitabine-NabPaclitaxel
C-142	H/FPC	Female	49	Resectable	Not Available	md	KIT: p.(Glu640Lys) & TP53: p.(His214Tyr) & ERBB2: p.(Asn850Ser)
C-143	H/FPC	Male	46	Metastatic	Not Available	nmd	TP53:p.(His214Tyr) &KIT:p.(Glu640Lys)& ERBB2:p.(Tyr735Cys)&p.(Asn850Ser)
C-144	H/FPC	Female	47	Metastatic	Not Available		NEG
C-145	H/FPC	Male	48	Metastatic	Clinical Trial		NEG
						md: mutation detected
						nd: no mutation detected

## Sheet: Pancreatic cysts
Code sample	Gender	Age at Diagnosis	Histological type	COMMENTS
HFPC-1	Male	72	Not available data	surgically resected
HFPC-2	Male	61	Mucinous neoplasia (MCN)/Pancreatitis
HFPC-3	Female	56	Cyst
HFPC-4	Female	51	Intraductal Pancreatic Mucinous Neoplasia (IPMN)
HFPC-5	Female	37	Cyst
HFPC-6	Female	46	Neuroendocrine pancreatic tumor
HFPC-7	Female	38	Cyst
HFPC-8	Female	39	Intraductal Pancreatic Mucinous Neoplasia (IPMN)
HFPC-9	Female	53	Cyst
HFPC-10	Female	53	Cyst
HFPC-11	Female	46	Carcinoma	surgically resected
HFPC-12	Male	48	Cyst
HFPC-13	Female	41	Intraductal Pancreatic Mucinous Neoplasia (IPMN)
HFPC-14	Male	63	Cyst
HFPC-15	Female	46	Other
HFPC-16	Female	73	Intraductal Pancreatic Mucinous Neoplasia (IPMN)
HFPC-17	Male	81	Intraductal Pancreatic Mucinous Neoplasia (IPMN)
HFPC-18	Male	70	Cyst
HFPC-19	Male	57	Cyst
HFPC-20	Male	45	Cyst
HFPC-21	Female	61	Cyst
HFPC-22	Male	59	Intraductal Pancreatic Mucinous Neoplasia (IPMN)
HFPC-23	Male	59	Cyst
HFPC-24	Female	60	Cyst
HFPC-25	Female	37	Cyst
HFPC-26	Female	46	Carcinoma	surgically resected
HFPC-27	Female	46	Neuroendocrine pancreatic tumor	surgically resected
HFPC-28	Female	77	Intraductal Pancreatic Mucinous Neoplasia (IPMN)
HFPC-29	Female	68	Cyst
